# Supplementary material for: Positive H. pylori status predicts better prognosis of non-cardiac gastric cancer patients: results from cohort study and meta-analysis
Source: BMC Cancer. 2022 Feb 8;22:155. doi: 10.1186/s12885-022-09222-y (PMC8822753; doi:10.1186/s12885-022-09222-y)
Supplement: Supplementary file 2 — Additional file 2. [file 12885_2022_9222_MOESM2_ESM.xls]

## Sheet: Sheet
No	HP	age	sex	length	status	Month	Differentiation	type	Tstage	Nstage	TNM	Lymphovascular invasion	Perineural invasion	Chemotherapy
1	0	70	2	1	1	61.8	2	1	T3	N2	3	1	1	0
2	1	46	1	1	0	75.7	2	1	T1	N0	1	0	0	0
4	0	72	1	2	1	5.9	1	2	T3	N3	3	1	1	0
5	0	52	1	1	0	116.6	1	1	T2	N1	2	1	1	0
6	1	78	1	2	1	6.1	1	1	T3	N2	3	1	1	0
7	1	48	1	2	1	3.3	1	1	T3	N1	2	1	0	0
8	1	56	1	1	1	14.3	1	1	T3	N2	3	1	0	0
9	0	81	1	1	0	129.2	2	1	T2	N1	2	0	0	0
11	0	78	1	1	1	41	1	1	T3	N1	2	1	0	0
12	1	40	1	2	1	7.1	1	2	T3	N1	2	0	0	0
13	1	70	1	2	1	77.7	2	1	T3	N0	2	0	0	0
15	1	63	1	1	0	115.7	1	1	T2	N0	1	0	0	0
16	0	59	2	2	0	128.7	1	1	T3	N3	3	1	1	0
17	0	81	2	2	1	6.7	2	1	T3	N2	3	1	0	0
18	0	57	2	2	0	24.5	1	1	T3	N0	2	0	1	0
21	0	64	2	1	0	132	2	1	T3	N2	3	0	1	0
22	1	59	1	1	1	61.9	2	1	T3	N1	2	1	0	0
24	0	76	1	1	1	36	1	3	T3	N2	3	1	1	0
25	1	64	1	1	1	3.1	2	1	T3	N0	2	1	1	0
26	1	72	1	2	1	3.4	2	1	T3	N1	2	1	0	0
27	1	70	1	1	0	7.1	1	3	T1	N0	1	1	0	0
30	1	76	2	2	0	130.5	1	1	T3	N0	2	1	0	0
31	1	61	1	1	0	113.2	1	1	T3	N0	2	0	1	0
32	0	69	1	1	0	113.2	2	1	T2	N1	2	0	0	0
33	0	57	1	1	0	126	2	1	T2	N0	1	0	0	0
34	1	53	1	1	0	118.5	2	1	T1	N0	1	0	0	0
35	1	66	1	2	1	2.7	1	3	T3	N2	3	0	0	0
36	1	57	1	1	0	24	1	1	T3	N3	3	0	1	0
37	1	56	2	2	0	111.3	1	1	T3	N0	2	1	0	0
38	1	75	2	2	0	111.3	1	1	T3	N0	2	1	0	0
40	1	57	1	2	0	111.3	1	1	T3	N1	2	0	0	0
44	0	70	2	2	0	127.9	2	1	T3	N1	3	0	0	0
46	0	69	1	2	1	7.4	1	1	T3	N2	3	1	0	0
49	1	68	1	2	1	4.5	1	1	T3	N2	3	1	1	0
51	1	71	1	1	1	4.5	1	1	T3	N3	3	1	1	0
53	1	73	1	1	0	35.2	1	1	T2	N1	2	1	1	0
54	1	64	1	2	1	112.4	1	1	T3	N0	2	1	0	0
55	1	56	2	1	0	114.2	1	1	T3	N0	2	0	0	0
61	0	53	1	2	0	111	2	1	T3	N1	2	1	0	0
62	0	61	1	1	0	82.6	1	1	T3	N0	2	1	0	0
63	0	60	2	1	1	32.9	1	1	T1	N0	1	0	0	0
64	1	56	1	1	0	125.9	1	1	T2	N0	1	0	0	0
65	1	58	1	1	0	108.6	2	1	T3	N0	2	0	0	0
66	0	71	2	1	0	125.4	1	1	T3	N0	2	0	1	0
67	1	71	1	2	1	16.7	2	1	T3	N1	2	0	0	0
69	1	72	1	2	0	112.3	1	1	T3	N1	2	0	0	0
70	0	62	1	1	0	108.2	2	1	T1	N0	1	0	0	0
71	0	75	2	2	1	18.8	2	1	T3	N0	2	0	0	0
73	1	55	1	2	1	64.7	2	3	T3	N0	2	0	0	0
74	1	56	1	1	1	43.6	2	1	T3	N2	3	1	1	0
75	1	71	1	2	1	18.6	2	1	T3	N0	2	1	0	0
76	1	60	1	2	1	1.9	1	3	T3	N3	3	1	1	0
78	1	71	1	2	1	34.2	2	1	T3	N1	2	1	1	0
79	1	48	1	2	1	65.4	2	1	T3	N1	2	1	0	0
81	1	69	1	1	0	112	2	1	T3	N1	2	1	0	0
86	1	51	1	2	1	4.7	1	1	T4	N2	3	1	1	0
87	1	41	1	1	0	107.1	2	1	T1	N0	1	0	0	0
88	1	53	2	1	0	124.2	1	1	T3	N0	2	0	1	0
89	0	68	1	2	1	7.8	2	1	T3	N2	3	0	1	0
92	1	75	2	2	1	17.7	2	1	T3	N1	2	0	0	0
94	1	75	1	2	1	1.9	1	1	T3	N3	3	1	1	0
95	1	36	2	1	0	123.9	1	1	T1	N0	1	1	1	0
96	1	50	1	2	0	106.7	1	2	T3	N2	3	1	1	0
97	1	64	1	2	0	65.1	1	1	T3	N0	2	1	1	0
98	1	53	2	1	0	123.8	2	1	T3	N0	2	1	0	0
99	1	75	1	2	1	13.8	1	1	T3	N3	3	1	1	0
100	1	73	1	1	1	6.5	1	3	T3	N1	2	1	1	0
103	1	75	2	1	0	109.6	1	1	T1	N0	1	1	0	0
104	1	58	1	1	0	107.5	2	1	T2	N0	1	0	0	0
105	1	79	1	1	0	48.5	1	1	T2	N0	1	0	0	0
106	1	56	1	1	0	106	2	1	T1	N0	1	0	0	0
108	1	54	1	1	0	105.8	2	1	T2	N1	2	1	1	0
110	1	70	1	1	1	18.4	2	1	T3	N2	3	1	1	0
111	1	82	1	1	1	5.5	2	1	T3	N1	2	1	1	0
114	0	47	2	2	0	63.9	1	1	T4	N1	3	1	1	0
117	1	66	1	1	1	9.7	2	1	T2	N0	1	0	0	0
118	1	73	1	1	0	105.4	1	1	T2	N1	2	1	0	0
119	0	59	1	2	1	8.4	1	1	T3	N2	3	1	1	0
122	1	70	2	2	1	10.2	1	1	T4	N3	3	1	1	0
123	1	70	1	2	1	20.8	1	1	T3	N2	3	1	0	0
124	1	63	1	2	0	122.4	2	1	T3	N1	2	0	0	0
127	1	62	1	1	0	122.3	3	3	T1	N0	1	0	0	0
129	0	87	1	2	1	9.4	1	1	T3	N3	3	1	1	0
132	1	81	1	1	0	121.9	2	1	T3	N0	2	0	1	0
133	1	80	1	1	1	21.3	1	1	T3	N1	2	1	1	0
134	0	60	1	2	0	121.6	1	1	T3	N1	2	1	0	0
135	1	65	1	1	1	45	2	1	T3	N1	2	0	1	0
140	1	41	2	1	0	73	1	3	T2	N2	2	1	0	0
144	1	71	2	2	1	85.2	1	1	T3	N0	2	1	0	0
147	1	60	2	1	0	120.1	1	1	T1	N1	1	1	0	0
148	1	70	1	1	1	93.8	1	1	T1	N0	1	1	0	0
150	1	79	1	2	1	2.9	1	3	T3	N1	2	1	0	0
151	1	68	1	1	1	76.2	2	1	T2	N1	2	1	0	0
153	1	66	1	2	1	15.4	1	1	T3	N3	3	1	1	0
155	1	76	2	2	1	7.9	1	3	T3	N3	3	1	1	0
159	0	60	1	2	0	75.3	1	1	T2	N0	1	0	0	0
161	1	56	1	2	1	3.3	1	1	T3	N1	2	1	1	0
162	0	79	2	2	1	113.8	1	1	T2	N0	1	0	0	0
163	1	65	1	1	1	73.7	2	1	T2	N1	2	1	0	0
164	0	86	2	1	0	59.6	2	1	T3	N1	2	1	1	0
165	1	58	1	1	1	52.5	2	1	T3	N1	2	1	1	0
167	0	75	1	1	1	14	2	1	T1	N1	1	1	0	0
168	1	65	1	2	0	100.5	1	1	T3	N1	2	1	1	0
169	0	54	1	1	1	3.7	2	1	T4	N3	3	1	1	0
170	1	56	1	1	1	16.5	2	1	T3	N1	2	1	0	0
171	1	70	1	2	1	6.2	2	1	T3	N1	2	1	1	0
172	1	53	1	1	1	2.7	1	1	T3	N3	3	1	1	0
173	1	55	2	2	1	5.8	1	1	T3	N3	3	1	1	0
174	0	60	1	1	1	102.4	1	1	T2	N0	1	0	0	0
176	1	62	1	1	0	112.6	2	1	T2	N0	1	0	1	0
177	1	43	1	2	1	6.4	1	1	T3	N2	3	1	1	0
178	1	64	1	2	1	38.7	1	1	T3	N1	2	1	1	0
179	1	45	1	1	0	112.2	2	1	T1	N0	1	0	0	0
181	1	67	2	2	0	98.7	2	1	T2	N1	2	1	0	0
182	1	51	2	2	1	18.8	1	3	T3	N3	3	1	1	0
183	0	79	1	2	1	17.5	1	1	T3	N3	3	1	1	0
184	0	68	1	2	0	56.6	2	3	T3	N0	2	1	0	0
185	1	46	1	1	0	115.3	2	1	T2	N1	2	1	1	0
186	1	56	1	1	0	111.2	1	3	T2	N0	1	0	0	0
187	1	74	1	1	0	111.2	2	1	T3	N0	2	1	0	0
190	0	68	1	1	0	110.2	2	1	T3	N0	2	1	0	0
191	1	63	1	1	0	114.2	1	1	T2	N0	1	0	0	0
192	0	71	1	2	0	101.5	1	1	T3	N0	2	0	0	0
193	1	50	1	1	1	8.4	2	1	T3	N2	3	1	1	0
195	1	52	1	1	0	109.8	1	1	T3	N1	2	1	1	0
196	0	39	2	1	1	44.2	2	1	T3	N2	3	1	1	0
197	1	75	2	1	0	55	1	1	T3	N2	3	1	0	0
198	1	55	1	2	0	96.3	1	1	T3	N1	2	1	1	0
200	0	52	2	1	0	101.1	3	1	T1	N0	1	0	0	0
201	1	59	2	1	0	96.5	2	1	T1	N0	1	0	0	0
202	1	63	1	2	1	29.1	2	3	T3	N0	2	0	0	0
203	1	77	1	1	1	21.8	1	1	T3	N2	3	1	1	0
204	1	71	2	1	0	109.4	2	1	T2	N0	1	1	0	0
205	1	81	1	2	0	54.7	1	1	T3	N0	2	1	0	0
206	0	72	2	1	1	4.8	1	1	T3	N3	3	1	1	0
207	1	68	1	2	1	6.9	1	1	T3	N2	3	1	1	0
208	1	55	2	2	1	12.9	1	1	T3	N3	3	1	1	0
209	1	58	1	2	1	91.2	1	1	T3	N1	2	1	0	0
210	1	43	2	2	1	7	1	1	T3	N3	3	1	1	0
211	1	60	1	1	0	54.5	1	1	T3	N0	2	0	1	0
214	1	66	1	2	0	96.1	1	1	T3	N2	3	1	1	0
218	1	54	1	1	0	109.1	1	1	T1	N0	1	0	0	0
219	0	59	1	1	0	54.2	1	1	T3	N2	3	1	1	0
221	1	65	2	1	0	95.7	1	1	T1	N1	1	0	0	0
222	1	81	1	2	1	9.1	2	1	T3	N3	3	1	1	0
223	0	56	1	2	1	22.2	1	1	T3	N1	2	1	0	0
224	1	64	1	1	1	75.2	1	3	T3	N1	2	1	0	0
225	0	51	1	1	0	108.7	2	1	T3	N2	3	1	0	0
226	0	90	1	2	1	50	1	1	T2	N0	1	0	0	0
227	1	64	1	1	1	76.5	2	1	T1	N0	1	0	0	0
228	1	63	2	1	1	5.2	1	1	T3	N1	2	1	1	0
231	1	58	1	2	0	108.4	1	3	T3	N1	2	1	1	0
232	1	49	1	1	0	94.9	1	1	T3	N3	3	1	0	0
233	0	71	1	2	1	31.2	1	3	T2	N1	2	1	0	0
234	1	57	1	2	1	62.4	2	1	T3	N0	2	0	0	0
237	1	47	1	1	0	107.9	2	1	T3	N0	2	1	1	0
238	1	53	2	1	0	107.8	1	2	T1	N0	1	0	0	0
239	0	77	2	1	0	13.1	2	1	T3	N1	2	1	1	0
240	0	57	1	2	0	107.8	2	1	T1	N2	2	1	0	0
241	1	53	1	1	0	96.2	1	1	T1	N1	1	1	0	0
243	0	82	1	1	1	44	1	1	T3	N0	2	1	1	0
244	1	71	1	1	1	44	2	1	T3	N0	2	0	0	0
245	1	53	1	1	0	111.5	1	2	T1	N0	1	0	0	0
248	1	63	1	2	1	3.2	1	1	T3	N3	3	1	1	0
249	1	73	2	1	1	41.7	2	1	T1	N0	1	0	0	0
251	1	60	1	1	0	94	1	1	T3	N0	2	0	1	0
252	0	78	1	1	1	37.4	2	1	T3	N1	2	1	1	0
253	1	50	2	2	0	111	1	1	T3	N0	2	0	0	0
255	1	43	1	1	1	29.8	1	2	T3	N1	2	1	0	0
258	0	49	2	1	1	48.2	1	1	T2	N1	2	1	0	0
260	1	54	2	1	1	20.1	1	3	T3	N1	2	1	0	0
261	1	66	1	1	0	110.5	1	1	T1	N0	1	1	0	0
263	1	63	1	2	1	10.4	2	1	T3	N2	3	1	0	0
264	1	59	1	1	1	16.6	2	1	T1	N2	2	1	0	0
265	1	78	2	2	1	52.4	2	1	T3	N2	3	1	0	0
267	1	79	1	2	1	25.4	1	1	T3	N1	2	1	0	0
268	1	76	2	1	0	110.1	1	1	T3	N1	2	1	1	0
269	0	75	1	2	1	48.3	1	1	T3	N2	3	1	1	0
270	1	56	1	1	0	51.3	1	2	T3	N1	2	1	1	0
271	0	74	1	2	1	44.2	2	1	T2	N1	2	1	0	0
272	1	58	1	2	0	109.9	2	1	T3	N1	2	1	0	0
273	1	76	2	1	1	17.3	2	1	T2	N2	2	1	0	0
278	1	70	1	1	1	10.4	2	1	T3	N2	3	1	1	0
279	1	53	1	2	0	109.4	1	1	T3	N1	2	1	1	0
280	1	66	1	1	1	8	1	1	T3	N2	3	1	1	0
282	1	72	1	1	1	23.1	1	1	T3	N1	2	1	1	0
283	1	56	2	1	0	109.2	1	1	T2	N0	1	0	0	0
285	0	60	1	1	1	6.5	1	2	T3	N1	2	0	1	0
288	1	56	2	1	0	108.7	2	1	T1	N0	1	0	0	0
289	1	69	2	1	1	4.2	1	1	T3	N3	3	1	1	0
290	0	77	1	2	1	50.7	2	1	T2	N2	2	1	0	0
291	1	52	1	2	1	63.8	1	1	T3	N0	2	1	1	0
292	1	59	1	1	0	108.3	2	1	T1	N0	1	0	0	0
293	1	51	1	1	0	91	1	1	T3	N0	2	0	1	0
295	1	69	1	2	0	108	1	1	T3	N2	3	1	1	0
296	0	52	1	2	1	29.3	1	1	T3	N2	3	1	1	0
299	1	55	2	1	0	90.6	2	1	T3	N1	2	1	0	0
300	1	79	2	1	1	19	1	1	T3	N1	2	1	1	0
303	1	59	1	2	0	96.2	1	1	T3	N0	2	0	1	0
304	1	84	1	2	0	96.3	2	1	T3	N1	2	1	0	0
305	0	52	2	1	0	107.5	2	1	T1	N0	1	0	0	0
306	0	85	1	2	1	9.4	1	1	T3	N3	3	1	1	0
307	0	58	1	2	1	12.3	1	1	T3	N3	3	1	1	0
308	1	66	2	1	1	34.8	1	1	T3	N3	3	1	1	0
309	1	74	1	2	1	3.2	1	1	T3	N3	3	1	1	0
310	1	61	1	1	1	15.7	2	1	T3	N2	3	1	1	0
312	1	58	1	2	1	1.8	1	3	T3	N3	3	1	1	0
314	1	54	2	1	0	94.5	1	2	T1	N0	1	0	0	0
315	1	56	1	1	0	91.6	2	1	T3	N2	3	1	1	0
316	1	70	1	1	1	2.9	1	1	T4	N2	3	1	1	0
319	1	48	1	1	0	95.4	2	1	T1	N0	1	0	0	0
320	0	67	1	1	0	106.6	2	1	T1	N0	1	0	0	0
321	1	77	2	2	1	10.7	1	1	T3	N2	3	1	1	0
322	0	45	1	1	0	106	1	1	T1	N0	1	0	0	0
323	1	51	1	1	0	106	2	1	T2	N0	1	0	0	0
324	1	62	1	2	1	43.3	2	1	T3	N1	2	1	0	0
325	1	81	1	1	0	88.5	1	1	T3	N1	2	1	0	0
326	1	56	1	1	1	17.1	1	1	T4	N2	3	1	1	0
327	1	82	2	1	1	74.4	1	2	T3	N2	3	0	1	0
328	0	71	2	2	1	29	2	1	T3	N1	2	1	0	0
330	1	76	1	1	0	105.5	2	1	T3	N0	2	1	1	0
333	1	61	1	1	0	98.3	1	1	T3	N1	2	1	0	0
334	0	45	1	2	1	14.8	2	1	T3	N3	3	1	1	0
335	0	67	2	2	1	26.7	1	1	T3	N3	3	1	1	0
336	0	68	1	1	1	17.8	1	1	T3	N2	3	1	0	0
337	1	62	2	1	0	98.1	1	1	T1	N0	1	0	0	0
338	1	48	2	1	0	49.4	2	1	T1	N0	1	0	0	0
339	1	51	2	1	0	87.6	1	1	T3	N0	2	1	1	0
342	0	50	1	2	1	6.6	1	1	T3	N1	2	1	1	0
343	1	52	2	1	0	86.9	2	1	T3	N1	2	1	1	0
346	1	66	1	1	0	92.8	2	1	T2	N0	1	0	0	0
347	0	63	1	1	1	72.4	2	1	T2	N1	2	1	1	0
350	0	77	2	1	1	2.7	2	1	T4	N2	3	1	1	0
351	1	67	2	1	0	86.5	2	1	T1	N0	1	0	0	0
352	1	62	1	1	1	15.2	2	1	T4	N1	3	1	1	0
353	0	87	1	1	0	103.7	2	1	T2	N0	1	0	0	0
359	0	88	1	2	1	44.5	1	1	T3	N1	2	1	1	0
360	1	59	1	1	1	6.5	1	1	T3	N2	3	1	1	0
361	1	82	1	2	1	25.5	2	1	T3	N2	3	1	1	0
365	0	45	2	1	0	85.5	1	1	T3	N1	2	1	1	0
368	0	74	1	1	1	49	1	2	T3	N0	2	1	0	0
369	0	50	1	1	0	85.4	1	1	T2	N0	1	0	0	0
370	1	63	1	1	0	96	2	1	T1	N0	1	0	0	0
371	1	51	2	1	0	9.7	1	1	T3	N3	3	1	1	0
372	0	58	2	1	0	85.1	2	1	T1	N0	1	0	0	0
373	1	62	2	1	0	85	2	1	T1	N0	1	0	0	0
375	1	66	1	1	0	95.5	2	1	T1	N0	1	0	0	0
376	1	78	1	1	1	58.7	2	1	T3	N2	3	1	1	0
379	1	48	1	1	0	97.9	2	1	T1	N0	1	1	0	0
380	0	71	1	1	0	97.9	2	1	T1	N1	1	0	0	0
381	0	76	1	2	1	36.1	2	1	T3	N3	3	1	1	0
382	1	63	1	2	1	21	2	1	T3	N3	3	1	1	0
385	1	81	1	2	1	92	2	1	T3	N0	2	0	0	0
386	1	51	1	1	0	94.4	1	3	T1	N0	1	0	0	0
388	0	77	2	2	1	50.1	2	1	T1	N3	2	1	0	0
390	1	50	1	2	1	13.7	1	2	T3	N3	3	1	1	0
392	1	51	1	1	1	14.8	2	1	T3	N2	3	0	1	0
393	1	60	1	1	0	94.6	2	1	T2	N0	1	1	1	0
395	1	57	1	2	1	21.4	1	1	T2	N3	3	1	1	0
396	0	58	1	1	1	12.3	1	1	T3	N2	3	1	1	0
397	1	61	1	2	0	96.8	2	1	T3	N0	2	0	0	0
398	1	63	1	1	0	96.7	1	1	T2	N0	1	0	0	0
401	0	56	1	1	0	83.2	1	1	T3	N1	2	1	0	0
402	0	65	1	1	0	83.1	1	1	T1	N0	1	0	0	0
404	1	76	1	2	1	29.6	1	3	T3	N3	3	1	0	0
405	1	81	2	2	1	5.8	1	1	T3	N2	3	1	1	0
406	1	48	2	2	1	10.5	1	1	T3	N3	3	1	1	0
407	1	72	1	1	1	5.2	1	1	T3	N2	3	1	0	0
408	1	47	1	1	0	35.7	1	1	T3	N3	3	1	0	0
410	1	75	1	2	1	28.4	1	1	T3	N1	2	1	0	0
413	0	69	1	1	0	99.7	2	1	T3	N2	3	1	0	0
414	0	51	1	2	1	48.5	2	1	T3	N1	2	1	1	0
417	0	79	1	2	1	69.4	2	1	T3	N3	3	1	1	0
420	1	38	2	1	0	82	1	2	T1	N1	1	1	0	0
421	1	71	1	1	0	99.9	1	1	T2	N1	2	1	0	0
424	0	47	1	1	0	99.8	1	1	T2	N0	1	0	0	0
425	1	84	1	2	1	17.3	1	1	T3	N1	2	1	0	0
426	1	66	1	1	1	88.3	1	1	T2	N3	3	1	0	0
427	1	50	1	2	0	99.7	1	1	T3	N0	2	0	0	0
428	0	60	1	2	1	11.2	1	2	T3	N2	3	0	1	0
429	1	58	1	1	1	22.4	1	2	T3	N3	3	1	1	0
431	0	52	1	1	0	99.4	2	1	T1	N0	1	0	0	0
432	1	79	1	1	0	99.3	1	1	T1	N1	1	1	0	0
433	0	59	1	2	0	99.3	2	1	T3	N1	2	1	1	0
435	0	44	2	1	1	41.4	1	1	T4	N3	3	1	1	0
439	0	70	2	1	1	24.3	1	1	T4	N2	3	1	1	0
440	1	62	2	1	0	98.8	1	1	T2	N0	1	0	0	0
441	0	74	1	1	0	98.8	1	1	T1	N1	1	1	0	0
442	1	50	1	1	0	80.8	1	1	T2	N0	1	0	0	0
445	1	62	1	1	0	98.7	1	1	T2	N0	1	0	0	0
449	1	53	1	1	0	98.7	1	1	T2	N0	1	0	0	0
453	1	57	1	2	0	98.3	1	3	T3	N0	2	0	0	0
454	1	60	1	1	1	10.8	1	3	T4	N3	3	1	1	0
456	0	56	2	1	0	83.9	2	1	T1	N0	1	0	0	0
457	1	64	1	1	1	92.7	1	1	T3	N1	2	1	1	0
458	1	53	1	1	0	97.8	1	1	T1	N0	1	0	0	0
459	1	56	1	1	0	97.8	1	2	T1	N3	2	1	0	0
460	0	80	2	2	0	97.8	1	1	T2	N0	1	0	0	0
461	1	61	2	1	1	17.3	1	1	T3	N2	3	1	0	0
466	1	52	1	1	0	79.1	2	1	T1	N0	1	0	0	0
468	1	59	1	1	1	16.6	1	1	T4	N3	3	1	1	0
469	0	81	1	2	1	6.6	1	1	T4	N3	3	1	1	0
472	1	54	1	2	1	13.5	1	1	T3	N0	2	0	1	0
473	0	75	2	2	0	97	1	1	T3	N2	3	1	0	0
474	0	45	2	2	1	17.3	2	1	T3	N0	2	1	1	0
475	1	43	1	1	0	78.6	1	2	T2	N0	1	0	0	0
476	1	61	1	1	0	96.6	1	1	T3	N0	2	0	1	0
478	1	75	1	2	0	96.5	1	1	T3	N0	2	1	1	0
480	1	60	2	1	1	1.9	2	1	T1	N0	1	1	1	0
481	0	54	1	2	1	9.8	1	2	T3	N3	3	1	1	0
483	0	70	2	1	0	96.3	1	1	T3	N0	2	0	1	0
484	1	49	2	1	1	1.3	1	2	T3	N0	2	1	0	0
488	1	71	1	1	1	1.6	1	2	T1	N0	1	0	0	0
490	1	72	2	2	1	6.5	1	1	T4	N2	3	1	1	0
491	1	56	1	1	1	9.5	1	1	T4	N3	3	1	1	0
492	1	64	1	2	1	2.5	1	1	T3	N2	3	1	0	0
493	1	71	1	2	0	24	1	1	T3	N0	2	1	0	0
494	1	55	1	2	1	69.8	1	1	T3	N3	3	1	1	0
498	1	67	1	1	0	95.5	1	1	T4	N3	3	1	1	0
501	0	72	1	1	1	14.3	1	1	T4	N2	3	1	1	0
504	1	76	1	2	1	6.3	1	1	T3	N3	3	1	1	0
505	1	51	1	1	0	76.1	1	1	T1	N0	1	0	0	0
507	0	56	1	2	1	22.5	1	1	T4	N3	3	1	0	0
511	1	75	2	1	1	12.7	1	2	T4	N3	3	1	0	0
512	1	41	1	1	0	93.5	2	1	T1	N0	1	0	0	0
514	0	54	1	1	0	93.5	2	1	T3	N0	2	0	0	0
515	1	52	1	1	0	74.9	2	1	T2	N2	2	1	0	0
516	1	65	1	2	1	67.4	1	1	T4	N3	3	1	1	0
520	1	56	1	1	0	93.4	1	1	T2	N0	1	1	1	0
521	0	58	1	2	0	93.4	1	1	T3	N0	2	0	0	0
523	1	66	1	1	1	25.1	1	1	T2	N1	2	0	0	0
524	1	74	1	2	1	11.1	1	1	T3	N3	3	1	1	0
525	1	62	1	1	0	84.7	2	1	T1	N0	1	0	0	0
528	1	57	2	1	0	93	1	1	T2	N0	1	0	0	0
529	1	59	2	2	1	1.8	2	1	T3	N2	3	0	0	0
530	0	57	2	1	0	93	1	2	T1	N0	1	1	0	0
531	1	62	1	1	0	84.8	3	1	T1	N0	1	0	0	0
534	1	55	1	1	0	92.8	2	1	T1	N0	1	1	0	0
535	1	62	2	2	1	12.6	1	1	T4	N3	3	1	1	0
536	1	62	1	1	0	84.7	1	1	T4	N0	2	0	1	0
537	1	70	2	2	0	92.7	2	1	T3	N2	3	0	0	0
539	1	80	1	2	1	37.5	2	1	T3	N2	3	0	0	0
540	1	60	1	2	1	13.2	1	1	T4	N0	2	0	1	0
541	1	57	1	1	0	92.3	2	1	T1	N1	2	0	0	0
542	0	59	1	1	0	72.9	1	3	T1	N0	1	0	0	0
543	1	73	1	2	0	92.2	1	1	T3	N0	2	1	1	0
546	1	63	1	2	1	12.3	1	1	T4	N3	3	1	1	0
547	1	80	2	1	1	26.1	1	2	T4	N2	3	1	1	0
548	1	59	2	2	1	5.3	1	2	T3	N2	3	1	1	0
549	1	68	1	2	0	83.9	2	1	T4	N1	1	1	1	0
550	1	49	2	1	0	83.9	1	1	T3	N2	3	1	1	0
551	0	77	2	1	0	72.9	1	1	T1	N0	1	0	0	0
552	1	68	2	1	1	33.7	2	1	T1	N1	1	1	0	0
555	0	63	1	2	1	1.4	1	1	T4	N3	3	1	1	0
556	1	53	1	2	0	71.9	1	1	T3	N1	2	1	1	0
557	0	62	1	2	1	4.2	1	1	T3	N3	3	1	1	0
559	1	71	2	1	1	35.1	1	2	T1	N3	2	0	0	0
560	0	61	2	2	0	83.4	2	1	T3	N0	2	0	0	0
562	1	63	1	1	1	45.8	1	1	T3	N3	3	1	1	0
563	0	55	1	2	1	69.8	1	1	T2	N0	1	1	0	0
564	0	55	1	1	0	83.2	1	1	T1	N1	1	0	0	0
565	1	63	1	1	0	85.4	1	1	T1	N0	1	0	0	0
566	1	47	1	1	0	83.1	1	1	T2	N0	1	1	1	0
568	1	51	2	2	1	17.6	1	1	T4	N3	3	1	1	0
569	1	66	1	2	0	23.5	2	1	T3	N3	3	1	1	0
571	1	75	1	2	1	18.9	1	1	T4	N3	3	1	1	0
572	1	73	1	1	1	2.3	1	1	T4	N2	3	1	1	0
574	0	61	1	1	0	85.1	2	1	T1	N1	1	1	1	0
575	1	74	2	2	1	69.1	1	1	T3	N3	3	1	1	0
576	1	65	1	2	0	71.5	2	1	T4	N3	3	1	1	0
578	1	66	1	1	0	84.8	1	1	T1	N0	1	0	0	0
579	1	66	2	2	1	45.9	1	1	T3	N3	3	1	1	0
580	0	49	2	1	0	84.4	1	1	T1	N0	1	0	0	0
581	1	71	2	2	1	73.3	1	2	T2	N1	2	1	1	0
582	0	62	1	1	0	89.7	2	1	T1	N0	1	0	0	0
583	0	41	1	2	1	4.2	1	1	T4	N3	3	1	1	0
584	0	41	2	1	0	84.2	1	1	T2	N0	1	0	0	0
585	0	44	1	1	1	32	1	2	T1	N1	1	1	0	0
588	0	49	2	2	1	9.1	1	1	T3	N2	3	1	1	0
589	0	76	1	2	1	24	1	1	T4	N3	3	1	1	0
590	0	58	1	2	1	6.1	1	1	T4	N3	3	1	1	0
591	1	59	1	2	1	86	1	1	T4	N2	3	1	1	0
592	0	52	2	2	1	8.9	1	1	T3	N3	3	1	1	0
593	1	75	1	1	1	18	1	2	T3	N1	2	1	1	0
594	1	57	1	1	0	28.7	1	1	T3	N3	3	1	1	0
595	0	64	1	1	1	5.5	1	1	T3	N0	2	1	1	0
596	1	59	1	1	0	88.9	2	1	T1	N0	1	0	0	0
597	0	60	2	1	1	30.8	1	1	T4	N3	3	1	1	0
598	1	63	1	1	0	88.8	2	1	T2	N0	1	1	0	0
600	1	60	2	2	0	88.8	1	2	T1	N0	1	0	0	0
602	1	59	1	1	0	88.8	1	2	T1	N0	1	0	0	0
604	1	69	1	1	0	89.8	1	1	T1	N0	1	0	0	0
605	0	62	1	1	1	18.2	1	1	T3	N2	3	1	0	0
608	1	59	1	2	0	69.4	1	1	T3	N3	3	1	1	0
609	1	54	1	1	1	12	1	2	T4	N1	3	1	0	0
610	1	64	1	1	1	11.3	1	2	T3	N0	2	0	1	0
611	1	71	1	1	1	19.8	1	2	T3	N1	2	1	1	0
613	1	68	1	1	1	8.8	1	1	T3	N0	2	0	1	0
614	1	84	1	2	1	41.6	1	2	T4	N3	3	1	1	0
616	1	61	1	2	1	7.3	1	1	T4	N3	3	1	1	0
619	1	65	1	1	0	88.5	1	2	T3	N0	2	0	1	0
620	0	43	1	1	0	88.7	2	1	T4	N0	2	0	1	0
621	1	72	1	2	1	23.1	2	1	T4	N3	3	1	1	0
622	1	46	2	2	0	88.7	1	2	T1	N0	1	0	0	0
623	1	49	1	2	0	88.6	1	1	T3	N0	2	0	0	0
624	0	54	1	1	0	88.7	1	1	T1	N0	1	0	0	0
625	1	65	1	1	0	88.7	1	3	T3	N1	2	1	1	0
626	1	68	1	1	1	51.9	1	1	T3	N2	3	1	1	0
627	1	46	2	1	0	68	1	2	T3	N0	2	0	1	0
628	0	58	1	2	0	6	1	2	T4	N3	3	1	1	0
629	1	62	1	1	0	71.4	1	1	T3	N0	2	1	1	0
630	1	65	1	2	1	21.5	1	1	T3	N2	3	1	1	0
633	1	59	2	1	1	15.9	1	1	T3	N3	3	1	1	0
635	1	60	1	2	1	36.3	1	3	T4	N3	3	1	1	0
637	1	44	1	2	1	6.1	1	1	T4	N3	3	1	1	0
638	1	56	2	1	0	86.9	2	1	T1	N0	1	0	0	0
639	1	60	2	1	0	66.4	1	1	T2	N2	2	1	0	0
641	0	62	2	2	0	86.7	1	1	T4	N3	3	1	1	0
642	1	63	1	1	0	66.1	2	1	T1	N0	1	0	0	0
644	0	57	1	2	0	86.5	1	1	T4	N2	3	1	1	0
645	0	72	2	2	1	4.2	1	1	T4	N3	3	1	1	0
646	1	54	1	1	0	66.1	1	2	T3	N1	2	1	1	0
648	0	49	2	1	1	37.5	1	1	T4	N3	3	1	1	0
649	1	76	1	1	1	25.4	2	1	T3	N2	3	1	1	0
650	0	55	1	1	0	70	1	1	T4	N1	3	1	1	0
651	1	55	1	1	0	65.7	1	2	T2	N2	2	1	1	0
652	1	50	2	2	1	22.3	1	1	T4	N3	3	1	1	0
655	0	63	2	2	1	15	1	1	T4	N3	3	1	1	0
656	1	55	1	1	0	65.3	1	1	T2	N3	3	0	0	0
658	1	35	1	1	0	23.6	1	1	T1	N0	1	0	0	0
659	1	60	1	1	0	69.5	1	1	T3	N1	2	0	1	0
663	1	61	2	2	0	68.9	1	1	T3	N1	2	1	0	0
665	1	81	1	1	0	68.8	2	1	T1	N0	1	1	0	0
666	1	75	2	2	0	70.2	1	1	T3	N1	2	0	0	0
667	0	45	1	1	0	75.2	1	1	T2	N0	1	0	1	0
670	1	63	2	2	0	75.2	1	1	T3	N0	2	0	0	0
671	1	56	1	1	0	77.3	1	1	T1	N0	1	0	0	0
672	0	68	1	2	0	74.8	1	1	T2	N0	1	1	0	0
673	0	72	2	2	1	15.2	1	1	T3	N1	2	1	0	0
674	1	37	1	1	0	63.6	1	1	T2	N2	2	0	0	0
676	0	77	1	2	1	7.3	1	1	T3	N3	3	1	1	0
678	0	78	1	1	1	5.2	1	3	T4	N3	3	1	1	0
680	1	64	1	1	0	73.4	1	2	T4	N2	3	1	1	0
683	1	79	1	1	0	73	2	1	T3	N0	2	0	1	0
684	1	61	1	1	0	61.8	1	1	T2	N0	1	0	1	0
685	1	78	2	2	1	23.6	1	2	T4	N3	3	1	1	0
686	1	61	2	2	1	12.6	1	2	T4	N2	3	1	1	0
687	1	78	1	2	0	20	1	2	T4	N2	3	1	1	0
688	0	58	1	1	0	72.7	2	1	T1	N0	1	0	0	0
689	0	50	1	2	0	72.7	2	1	T1	N0	1	0	0	0
690	1	69	2	1	1	53.2	1	1	T3	N0	2	0	1	0
691	1	65	1	1	1	1.1	1	1	T4	N3	3	1	1	0
692	1	59	1	1	1	13.1	1	1	T3	N2	3	1	1	0
693	0	47	1	1	0	72.7	1	1	T3	N2	3	1	1	0
696	1	71	1	1	0	72.2	1	1	T1	N0	1	0	0	0
697	0	58	1	1	0	72.2	1	2	T1	N0	1	1	1	0
699	0	39	1	1	1	13.4	1	1	T4	N3	3	1	1	0
700	1	70	1	2	0	63.5	1	3	T2	N0	1	0	0	0
701	0	54	1	2	1	55.2	1	1	T3	N1	2	0	1	0
705	0	65	1	1	0	70.4	1	1	T3	N1	2	1	1	0
706	1	55	1	2	0	72.7	1	1	T3	N1	2	1	1	0
708	1	62	1	1	1	7.4	1	1	T3	N3	3	1	1	0
709	1	63	1	1	0	61	1	1	T3	N2	3	1	1	0
710	1	49	1	1	1	23.5	1	1	T3	N3	3	1	1	0
711	1	62	2	1	0	68.4	2	1	T1	N1	1	0	0	0
712	0	69	1	1	0	60.6	1	3	T3	N1	2	1	1	0
713	1	61	1	1	0	60.3	1	1	T1	N2	2	0	0	0
714	1	64	1	1	1	30.1	1	1	T1	N0	1	0	0	0
715	1	56	1	1	0	59.9	1	1	T3	N2	3	0	0	0
716	1	62	1	2	1	42.1	1	2	T3	N2	3	1	1	0
717	0	47	1	1	1	17.1	1	1	T3	N3	3	1	1	0
719	1	68	2	2	0	67.6	1	1	T3	N2	3	1	1	0
721	0	82	1	2	1	4.9	1	1	T3	N2	3	1	0	0
722	0	63	2	1	0	67.3	1	1	T3	N3	3	1	1	0
723	1	37	1	1	0	59.2	1	1	T1	N0	1	0	0	0
724	1	69	1	2	1	8.4	1	2	T4	N2	3	1	1	0
725	1	69	1	2	0	55.6	1	1	T3	N2	3	0	0	0
726	1	60	2	1	1	16	1	1	T4	N2	3	1	1	0
727	0	67	1	2	0	66.3	1	1	T3	N2	3	1	0	0
728	0	69	1	1	0	13.5	1	1	T4	N3	3	1	1	0
730	1	74	1	1	1	9.1	1	1	T1	N0	1	0	0	0
731	0	73	1	1	1	5.5	1	1	T3	N1	2	1	1	0
733	1	64	1	1	1	34.2	1	1	T3	N3	3	1	1	0
734	1	55	1	1	0	65.7	1	2	T1	N0	1	0	0	0
735	1	46	1	1	1	10	1	1	T3	N3	3	1	1	0
736	1	47	1	2	0	53.8	1	1	T3	N1	2	0	1	0
737	1	68	1	1	0	64.5	2	1	T1	N0	1	0	0	0
738	0	72	1	1	1	31.7	1	1	T1	N0	1	0	0	0
739	1	46	1	2	0	64.3	1	1	T4	N2	3	1	1	0
740	1	48	1	2	1	6.2	1	1	T3	N1	2	1	1	0
742	1	66	2	1	0	56	1	1	T2	N1	2	1	1	0
743	1	50	1	1	0	52	1	2	T2	N2	2	0	0	0
10	0	45	1	1	1	6.7	1	2	T3	N2	3	1	1	1
14	0	68	2	1	0	4.9	1	1	T3	N2	3	0	0	1
19	0	68	2	2	0	122.1	2	1	T3	N1	2	0	0	1
23	1	68	1	2	1	10.9	1	3	T3	N2	3	1	1	1
28	0	71	1	2	1	11.4	1	1	T3	N2	3	1	0	1
39	0	66	1	1	0	128.4	1	1	T3	N2	3	1	0	1
42	1	65	1	2	0	123.8	1	1	T3	N1	2	0	0	1
45	1	65	1	2	1	8	2	1	T3	N1	2	0	1	1
47	0	64	1	2	1	99.1	1	1	T4	N3	3	1	1	1
48	1	73	1	1	0	127.3	1	1	T3	N1	2	1	1	1
50	1	53	2	2	0	114.4	1	2	T3	N1	2	1	0	1
52	1	42	1	1	1	29.7	1	1	T2	N1	2	1	0	1
56	0	54	1	2	1	13	1	1	T3	N3	3	1	1	1
58	0	57	1	1	0	86.2	1	1	T3	N1	2	1	1	1
59	0	64	2	1	1	26.7	2	1	T3	N2	3	1	1	1
68	1	48	2	2	1	11.4	1	1	T3	N3	3	1	0	1
80	1	52	1	2	1	6.7	1	1	T3	N3	3	1	1	1
82	1	44	2	1	0	111.7	1	1	T3	N0	2	0	1	1
101	1	58	1	1	1	19.3	1	1	T3	N3	3	1	1	1
102	1	53	2	1	0	64.8	1	1	T3	N1	2	1	1	1
112	0	62	1	1	1	16.3	1	1	T3	N3	3	1	0	1
113	0	62	1	1	0	122.9	2	1	T2	N0	1	1	0	1
116	1	67	1	1	1	24	2	1	T3	N2	3	1	0	1
121	1	52	2	2	1	10	1	1	T3	N1	2	1	0	1
128	1	62	1	1	0	122.2	2	1	T2	N1	2	0	0	1
130	1	76	1	2	1	19.2	2	1	T3	N1	2	1	0	1
131	0	52	1	1	1	11.7	1	1	T2	N0	1	0	1	1
136	0	61	2	2	1	7.8	1	3	T3	N2	3	1	1	1
137	1	58	1	1	0	121.6	1	1	T3	N3	3	1	0	1
138	1	54	1	1	1	19.1	1	1	T3	N3	3	1	1	1
139	0	48	1	1	0	121.3	2	1	T3	N0	2	0	1	1
141	0	62	1	1	1	7	2	1	T3	N3	3	1	1	1
142	1	60	1	1	1	35.2	2	1	T3	N1	2	1	1	1
149	1	62	1	1	1	100.4	1	1	T1	N1	1	0	0	1
152	0	50	2	1	1	13.7	2	1	T3	N3	3	1	1	1
160	1	36	1	2	1	5.8	1	3	T3	N3	3	1	1	1
166	1	58	1	1	1	6	1	1	T3	N2	3	1	1	1
189	1	54	1	2	0	114.8	1	1	T3	N0	2	0	0	1
212	1	66	1	1	0	36.1	1	1	T3	N1	2	1	1	1
215	1	43	1	2	0	95.2	1	1	T3	N0	2	1	1	1
217	1	50	1	1	1	26.5	1	1	T2	N1	2	1	1	1
220	1	46	2	1	0	71.3	1	1	T3	N1	2	1	1	1
229	1	61	2	1	0	108.5	1	1	T3	N0	2	0	1	1
230	1	54	1	2	0	112.2	1	1	T3	N0	2	0	0	1
235	1	56	1	1	0	108	1	2	T3	N1	2	1	1	1
246	1	57	1	1	1	16	2	1	T3	N2	3	1	1	1
247	1	35	1	2	0	7.6	1	1	T3	N1	2	0	0	1
254	0	35	2	2	0	52.2	2	1	T3	N2	3	1	1	1
256	1	72	1	1	0	99.5	1	1	T3	N1	2	1	1	1
257	1	42	1	1	1	89.2	1	1	T3	N2	3	1	1	1
262	1	65	2	2	0	95.1	1	1	T3	N2	3	1	1	1
275	0	47	1	2	1	14.7	1	1	T3	N3	3	1	1	1
276	1	48	2	1	0	96.4	1	2	T3	N0	2	1	1	1
281	1	58	2	1	0	109.2	1	2	T3	N0	2	1	1	1
286	1	52	1	1	1	9.7	2	1	T3	N3	3	1	0	1
287	1	54	1	2	1	14.3	1	1	T3	N1	2	1	0	1
297	1	56	1	1	0	107.8	1	1	T2	N1	2	1	1	1
298	0	63	2	1	0	107.9	2	1	T2	N0	1	1	0	1
302	1	54	1	1	1	29.9	1	1	T3	N3	3	1	1	1
311	1	47	1	1	1	18.7	1	1	T3	N2	3	1	1	1
318	1	59	1	2	1	21.3	2	1	T3	N3	3	1	1	1
329	1	55	1	1	1	19	1	1	T3	N3	3	1	0	1
331	0	59	1	2	1	75.9	2	1	T3	N2	3	0	0	1
341	1	47	1	1	0	87.4	2	1	T3	N0	2	0	1	1
344	1	35	1	2	1	31.4	1	1	T4	N3	3	1	1	1
345	1	55	2	1	1	18.5	2	1	T3	N1	2	1	0	1
348	0	61	2	2	1	14.3	2	1	T3	N3	3	1	1	1
349	1	50	1	1	0	96.7	1	1	T3	N1	2	1	1	1
354	1	60	1	2	0	94.4	2	1	T3	N1	2	1	1	1
355	0	51	1	2	0	86.4	1	1	T3	N1	2	1	1	1
356	1	64	1	1	0	12	1	1	T3	N1	2	1	1	1
357	0	57	1	1	1	22	2	1	T3	N2	3	1	1	1
358	1	62	1	1	0	99.7	1	1	T2	N0	1	1	1	1
363	0	50	2	1	0	95.8	1	1	T3	N1	2	0	0	1
364	1	66	1	2	1	10.4	1	1	T3	N0	2	1	0	1
377	1	55	1	1	0	95.5	1	1	T2	N2	2	1	0	1
378	0	65	1	1	0	98.1	2	1	T3	N2	3	1	1	1
387	1	48	1	1	1	10.8	1	1	T3	N3	3	1	1	1
389	0	38	1	1	1	11.7	1	1	T3	N3	3	1	1	1
399	1	54	2	2	1	27	1	1	T3	N2	3	1	1	1
403	1	58	2	1	0	96.3	1	1	T1	N0	1	1	0	1
412	0	69	1	2	1	28.1	2	1	T3	N3	3	1	1	1
415	1	54	1	2	0	99.7	2	1	T3	N2	3	1	1	1
422	1	23	1	1	0	99.9	1	1	T2	N2	2	1	0	1
423	1	42	2	2	0	99.8	1	1	T1	N1	1	0	0	1
430	0	74	1	2	1	16.3	1	1	T3	N0	2	0	1	1
434	1	32	2	1	0	99.1	1	1	T2	N1	2	1	0	1
437	1	46	1	1	0	98.9	1	1	T3	N2	3	1	1	1
446	0	56	1	1	1	10	1	1	T4	N3	3	1	1	1
451	1	42	1	1	1	30	1	1	T4	N3	3	1	1	1
464	1	55	1	1	1	27.1	1	1	T4	N3	3	1	1	1
465	0	61	1	1	0	79.2	2	1	T3	N0	2	0	0	1
470	1	43	1	1	1	28.7	1	1	T3	N3	3	1	0	1
477	0	49	2	1	1	24	1	1	T3	N3	3	1	1	1
479	1	56	2	2	1	32.1	1	2	T3	N0	2	0	1	1
482	1	42	1	1	0	82.5	1	2	T3	N2	3	0	0	1
486	0	58	1	1	1	39.7	1	1	T3	N3	3	0	1	1
487	0	63	1	2	0	52.8	1	3	T3	N3	3	0	1	1
489	1	39	1	1	0	83.9	2	1	T3	N0	2	1	1	1
495	1	48	2	1	1	74.2	1	1	T2	N1	2	1	0	1
497	1	63	1	2	0	95.4	1	1	T3	N3	3	1	1	1
499	1	56	1	1	0	95.5	1	2	T3	N3	3	1	1	1
500	0	57	1	2	0	95.3	1	3	T3	N3	3	1	1	1
506	1	58	2	2	1	6.7	1	1	T4	N3	3	1	1	1
508	1	59	1	2	1	5.6	1	1	T4	N3	3	1	0	1
510	0	58	1	1	0	93.7	1	2	T2	N1	2	1	0	1
519	0	55	2	2	0	93	1	1	T2	N1	2	1	1	1
527	1	60	1	1	0	74.3	1	2	T1	N2	2	0	0	1
532	1	46	2	1	0	92.9	1	1	T4	N3	3	1	1	1
533	1	49	1	1	0	92.8	1	1	T3	N2	3	0	1	1
544	1	50	1	1	1	44	1	1	T3	N3	3	1	1	1
545	1	37	2	1	0	84.3	1	2	T1	N3	2	1	0	1
554	0	62	1	2	1	41.3	1	2	T1	N2	2	0	0	1
561	0	56	1	2	1	17.4	1	2	T4	N3	3	1	1	1
567	1	71	1	1	0	71.3	1	1	T3	N1	2	0	1	1
577	0	44	2	2	1	14.1	2	1	T4	N3	3	1	1	1
587	1	49	1	1	1	39.7	1	3	T3	N1	2	1	1	1
603	1	57	1	2	0	90	1	1	T3	N1	2	1	0	1
607	1	47	2	1	1	55.5	2	1	T4	N2	3	1	1	1
612	1	31	1	1	1	14.8	1	1	T3	N0	2	1	0	1
617	1	50	1	1	0	68.7	1	1	T3	N2	3	1	1	1
618	1	31	1	1	1	23	1	1	T4	N2	3	1	1	1
632	0	57	1	1	1	27.3	1	2	T3	N3	3	1	1	1
647	0	38	2	2	0	70.1	1	1	T4	N1	3	1	1	1
660	0	55	1	2	0	69.4	2	1	T3	N1	2	1	1	1
662	1	71	1	2	1	10.5	1	1	T4	N3	3	1	1	1
668	1	40	1	1	0	75.3	1	1	T4	N1	3	0	1	1
679	1	46	1	1	1	23.8	1	1	T4	N3	3	1	1	1
681	1	64	1	2	1	9.8	1	1	T4	N3	3	1	1	1
694	1	34	2	2	1	42.9	2	1	T3	N1	2	1	1	1
702	1	46	2	1	1	22.4	1	1	T3	N3	3	1	1	1
703	1	56	1	1	0	62.6	2	1	T2	N1	2	1	0	1
704	0	63	1	1	0	60.5	1	1	T3	N2	3	1	0	1
707	1	38	1	1	0	72.6	1	1	T2	N3	3	1	1	1
718	0	68	1	1	1	16.8	1	2	T4	N3	3	1	1	1
729	1	64	2	2	0	66.3	1	1	T4	N1	3	1	1	1
741	1	57	1	1	0	64.1	1	1	T2	N1	2	1	0	1
3	0	59	1	2	1	10.4	2	1	T3	N3	3	1	0	1
20	1	57	1	2	1	12.6	1	3	T3	N0	2	0	0	1
41	1	63	1	1	0	128.1	2	1	T3	N1	2	1	1	1
57	0	38	1	1	0	114.2	1	1	T2	N1	2	1	1	1
60	0	41	1	2	0	126.3	1	1	T3	N2	3	1	1	1
77	1	58	1	1	0	27	1	1	T2	N0	1	1	0	1
91	1	73	1	1	0	111.2	1	3	T2	N2	2	1	0	1
107	1	50	1	2	1	38.4	1	1	T4	N3	3	1	1	1
109	1	66	1	1	1	8.8	2	1	T3	N3	3	1	1	1
126	1	55	2	2	1	9.5	1	1	T3	N3	3	1	1	1
143	1	72	1	2	0	107.4	1	1	T3	N2	3	1	0	1
145	1	56	1	2	1	75.8	1	1	T3	N3	3	1	0	1
154	1	56	1	1	0	115.3	1	3	T2	N1	2	1	1	1
158	1	64	1	1	0	119.2	1	3	T3	N1	2	1	1	1
188	1	58	1	1	1	81.4	2	1	T3	N0	2	1	1	1
194	1	72	2	1	0	113.9	1	1	T3	N1	2	0	0	1
216	1	51	1	1	0	109.3	1	1	T1	N0	1	1	1	1
236	1	53	1	1	0	108	1	1	T2	N2	2	1	0	1
242	0	76	2	2	0	111.6	1	1	T3	N0	2	0	0	1
259	1	78	1	2	0	110.7	2	1	T3	N1	2	1	0	1
266	0	45	1	2	0	110.1	1	1	T3	N2	3	1	0	1
284	1	57	1	2	1	27.6	1	1	T3	N1	2	1	0	1
294	0	78	1	2	1	98.7	2	1	T2	N0	1	1	0	1
317	1	57	1	2	1	11.3	1	1	T4	N1	3	1	1	1
332	1	72	2	1	0	101.5	1	2	T1	N1	1	1	0	1
366	0	76	1	2	1	19.6	2	1	T3	N2	3	1	0	1
367	0	69	2	2	0	95.6	1	1	T3	N0	2	1	0	1
383	0	43	1	2	1	16.9	1	1	T3	N3	3	1	1	1
394	0	50	1	1	0	97.2	2	1	T3	N0	2	1	1	1
400	0	70	1	2	1	12.7	1	1	T3	N0	2	1	1	1
409	1	24	2	2	0	96.1	1	2	T1	N0	1	0	0	1
411	1	80	1	1	1	45.8	2	1	T3	N3	3	1	0	1
416	0	62	1	1	0	100.3	1	1	T3	N1	2	1	1	1
418	1	64	1	2	0	100.3	2	1	T3	N0	2	0	0	1
419	0	65	2	2	0	100	2	1	T3	N1	2	1	1	1
436	1	73	1	2	1	17.6	1	1	T4	N3	3	1	1	1
438	1	68	2	2	1	27.5	1	1	T4	N3	3	1	1	1
443	0	56	1	2	1	29.3	1	1	T3	N3	3	1	1	1
444	0	43	1	1	1	35.8	1	2	T3	N2	3	1	1	1
447	1	60	1	1	0	98.7	1	2	T4	N1	3	1	1	1
448	1	69	1	1	0	98.7	1	1	T2	N0	1	0	1	1
452	1	51	1	2	1	15.9	1	1	T3	N3	3	1	1	1
455	0	62	1	1	1	80.7	1	1	T2	N1	2	1	0	1
462	1	65	1	2	0	97.7	2	1	T3	N0	2	0	0	1
467	1	65	1	2	0	97.2	1	1	T2	N2	2	1	1	1
471	0	80	2	1	1	73.5	2	1	T3	N0	2	0	0	1
485	0	62	1	2	0	96.3	1	2	T3	N3	3	1	0	1
496	1	62	2	1	0	95.6	1	2	T4	N0	2	0	1	1
502	1	57	1	2	1	23.3	1	1	T3	N3	3	0	0	1
513	0	68	1	1	0	75.1	1	1	T2	N1	2	1	0	1
517	1	59	1	1	1	49.4	1	1	T4	N3	3	1	1	1
518	0	63	2	2	1	7.3	1	1	T4	N0	2	1	0	1
522	0	61	2	1	0	93.4	1	1	T3	N3	3	1	1	1
526	0	63	2	2	0	93.1	1	1	T3	N2	3	1	0	1
538	1	65	1	2	1	18.6	1	2	T4	N2	3	1	1	1
553	1	59	1	1	0	83.9	1	1	T3	N1	2	0	0	1
558	0	55	2	2	0	83.6	1	1	T2	N1	2	0	0	1
601	1	49	1	2	1	17.1	2	1	T4	N2	3	1	1	1
606	1	77	1	2	0	89.8	1	1	T3	N1	2	1	1	1
615	1	57	2	2	0	88.8	2	3	T4	N3	3	1	1	1
631	1	53	1	1	0	87.1	1	1	T1	N2	2	1	0	1
640	1	64	1	1	1	29	1	1	T4	N3	3	1	1	1
643	1	63	1	2	0	60.3	2	1	T2	N1	2	1	0	1
653	1	56	1	2	0	69.9	1	1	T3	N1	2	1	1	1
654	1	62	2	2	1	42.2	1	1	T4	N2	3	1	1	1
661	1	52	1	2	0	69.3	1	1	T4	N2	3	1	0	1
664	1	63	2	2	0	68.8	1	1	T2	N3	3	1	1	1
669	0	43	2	2	1	17.6	2	1	T3	N3	3	1	1	1
675	0	66	1	1	0	73.9	2	3	T3	N0	2	0	0	1
677	0	63	1	1	0	73.8	1	1	T3	N1	2	1	1	1
682	1	70	1	1	1	26.7	1	1	T3	N3	3	1	1	1
695	1	70	1	1	1	21.7	1	1	T2	N2	2	1	0	1
698	1	45	1	1	0	72	1	1	T2	N3	3	1	1	1
720	0	44	1	2	0	67.4	1	2	T3	N1	2	0	1	1
732	1	41	1	1	0	65.9	1	3	T4	N2	3	1	1	1
29	1	45	1	2	1	58.7	1	1	T3	N2	3	1	0	1
43	0	67	1	1	0	110.8	2	1	T3	N1	2	0	1	1
72	1	68	1	1	0	112.5	1	1	T3	N1	2	1	0	1
83	1	52	1	1	0	108.6	2	1	T3	N1	2	0	1	1
84	0	66	1	1	1	9.3	1	1	T3	N3	3	1	1	1
85	1	51	1	1	0	111.7	1	1	T3	N2	3	1	0	1
90	1	39	2	1	1	17	1	1	T3	N2	3	1	1	1
93	1	51	1	1	1	7.9	1	1	T2	N3	3	1	0	1
115	1	48	2	1	0	122.6	1	1	T3	N0	2	1	1	1
120	1	73	1	2	1	61	2	1	T3	N1	2	0	1	1
125	1	69	1	2	1	12	2	1	T3	N3	3	1	0	1
146	1	59	1	1	0	61.5	2	1	T3	N1	2	1	1	1
156	0	53	1	1	1	23.5	2	1	T3	N2	3	1	0	1
157	1	69	1	1	0	102	1	1	T3	N0	2	1	1	1
175	1	64	1	2	1	19.4	1	3	T3	N1	2	1	1	1
180	1	71	1	2	1	43.7	1	1	T3	N2	3	1	1	1
199	1	44	1	1	1	33.7	1	1	T3	N0	2	1	0	1
213	1	70	1	1	1	22.7	1	1	T3	N1	2	1	1	1
250	1	61	1	1	1	37.6	2	1	T3	N2	3	1	1	1
274	1	47	1	1	1	35.3	1	1	T3	N3	3	1	0	1
277	1	40	1	2	1	92.1	2	1	T3	N2	3	1	0	1
301	1	64	2	1	0	90.4	1	3	T2	N1	2	1	0	1
313	1	69	2	2	1	25.6	2	3	T3	N2	3	1	1	1
340	1	70	1	2	1	10.5	2	1	T3	N3	3	1	0	1
362	1	47	1	1	1	13.4	1	1	T3	N0	2	1	1	1
374	0	58	2	1	0	11.7	1	1	T3	N0	2	0	0	1
384	1	80	2	2	0	84.4	2	1	T2	N1	2	0	0	1
391	1	63	1	2	1	18.7	2	1	T3	N3	3	1	0	1
450	1	72	1	2	1	32	1	1	T3	N3	3	1	1	1
463	0	59	2	2	1	8.1	1	1	T3	N3	3	1	1	1
503	1	62	2	1	0	95	1	1	T3	N0	2	0	0	1
509	1	55	1	2	1	20.9	1	1	T3	N3	3	1	1	1
570	1	65	1	2	1	41.2	1	2	T4	N3	3	1	1	1
573	1	56	1	2	0	82.9	1	1	T4	N3	3	1	1	1
586	0	69	1	2	1	20.7	1	1	T4	N2	3	1	1	1
599	1	53	1	1	0	88.8	1	1	T3	N3	3	1	1	1
634	1	64	2	1	1	9.8	1	3	T4	N3	3	1	1	1
636	0	59	1	1	1	20.3	1	1	T4	N0	2	0	1	1
657	0	59	1	2	1	11.5	1	1	T4	N3	3	1	1	1

## Sheet: Dictionary
Variables	Type	Length	Range	Explaination
No	categorical	11	1-999	Number
HP	categorical	11	0-1	0-Nagative 1-Positive
age	continuous	11	18-999	null
sex	categorical	11	1-2	1-male 2-female
length	categorical	11	1-2	1-4.5m or less than 4.5cm 2-more than 4.5cm
status	categorical	11	0-1	0-alive or loss of follow-up 1-death
Month	continuous	11	0-999	null
Differentiation	categorical	11	1-3	1-Poor 2-Moderate 3-High
type	categorical	11	1-3	1-Tubular 2-Signet ring cell 3-Other
Tstage	string	11	null	null
Nstage	string	11	null	null
TNM	categorical	11	1-3	1-I 2-II 3-III
Lymphovascular invasion	categorical	11	0-1	0-Nagative 1-Positive
Perineural invasion	categorical	11	0-1	0-Nagative 1-Positive
